# Supplementary material for: Validation of large language models (Llama 3 and ChatGPT-4o mini) for title and abstract screening in biomedical systematic reviews
Source: Res Synth Methods. 2025 Mar 24;16(4):620–30. doi: 10.1017/rsm.2025.15 (PMC12623132; doi:10.1017/rsm.2025.15)
Supplement: López-Pineda et al. supplementary material [file S1759287925000158sup001.zip]

Archive with 3 entries (3 files):
- Supplementary_Material_3.docx
- Supplementary_Material_1.docx
- Supplementary_Material_2.docx
